# Supplementary material for: After a catastrophe, a little bit of sex is better than nothing: Genetic consequences of a major earthquake on asexual and sexual populations
Source: Evol Appl. 2020 Apr 22;13(8):2086–100. doi: 10.1111/eva.12967 (PMC7463374; doi:10.1111/eva.12967)
Supplement: Supplementary file 1 — Table S1 [file EVA-13-2086-s001.xlsx]

## Sheet: Feuil1
Population type-Region	_	Wild-C	Wild-C	Wild-C		Wild-C	Wild-C	Wild-C		Wild-C	Wild-C		Wild-C	Wild-C		Farm-C	Farm-C	Farm-C		Farm-C	Farm-C	Farm-C	Farm-C		Farm-C	Farm-C	Farm-C	Farm-C		Wild-PM	Wild-PM	Wild-PM	Wild-PM		Wild-PM	Wild-PM	Wild-PM		Wild-PM	Wild-PM	Wild-PM		Farm-PM	Farm-PM	Farm-PM		Farm-PM	Farm-PM	Farm-PM
Population code	_	P-DIC-04	P-DIC-10	P-DIC-12		P-COL-09	P-COL-10	P-COL-12		P-LEN-03	P-LEN-04		P-TUB-04	P-TUB-09		F-LIR-09	F-LIR-10	F-LIR-12		F-LEN-03	F-LEN-04	F-LEN-10	F-LEN-12		F-TUB-04	F-TUB-09	F-TUB-10	F-TUB-12		P-MAU-04	P-MAU-09	P-MAU-10	P-MAU-12		P-MET-04	P-MET-10	P-MET-12		P-LEC-09	P-LEC-10	P-LEC-12		F-MET-04	F-MET-10	F-MET-12		F-PIA-02	F-PIA-09	F-PIA-10
Nb individuals	_	43	31	22		18	31	31		34	19		28	10		16	14	18		7	25	28	31		64	19	32	23		43	13	15	28		41	26	26		19	31	19		28	25	28		61	30	31
Locus	allele	_	_	_		_	_	_		_	_		_	_		_	_	_		_	_	_	_		_	_	_	_		_	_	_	_		_	_	_		_	_	_		_	_	_		_	_	_
2B2	302	0.3333	0.3167	0.3542		0.6389	0.5	0.4032		0.0882	0		0.1786	0.2857		0.4167	0.375	0.1667		0	0	0.0833	0		0.1905	0.1786	0.1842	0.375		0.186	0.2692	0.4167	0.3		0.525	0.5192	0.537		0.6316	0.4	0.4808		0.5	0.5	0.4167		0.2308	0.4375	0.425
2B2	314	0	0	0.0208		0	0	0		0	0		0	0.2857		0.4167	0	0		0	0	0	0		0	0	0	0		0	0	0	0		0	0	0		0	0	0		0	0	0		0	0	0
2B2	316	0.5476	0.6833	0.625		0.3611	0.5	0.5968		0.7206	0.7895		0.4464	0.0714		0.0833	0.375	0.5		0.625	0.8438	0.3333	0.5		0.4643	0.2143	0.4211	0.3125		0.1047	0.1154	0.1944	0.1833		0.475	0.4808	0.463		0.3684	0.6	0.4808		0.4	0.4286	0.5833		0.2692	0.3125	0.225
2B2	318	0.119	0	0		0	0	0		0.1912	0.2105		0.3571	0.3214		0.0833	0.25	0.3333		0.375	0.1563	0.5833	0.5		0.3452	0.6071	0.3947	0.3125		0.7093	0.6154	0.3889	0.5		0	0	0		0	0	0.0192		0.1	0.0714	0		0.5	0.25	0.35
6C7	187	0	0	0		0	0	0.0806		0	0		0	0		0	0	0		0	0	0	0		0	0	0	0		0	0	0	0		0	0	0.0741		0	0	0.0385		0	0	0		0	0	0
6C7	197	0.9167	1	0.9583		1	1	0.9194		0.1029	0.1053		0.3929	0.3214		0.9167	1	0.5556		0.25	0.125	0.2083	0		0.3095	0.4286	0.3158	0.375		0.2907	0.3077	0.4444	0.3167		1	1	0.9259		1	1	0.9615		1	1	1		0.7308	0.75	0.575
6C7	201	0.0833	0	0.0417		0	0	0		0.8971	0.8947		0.6071	0.6786		0.0833	0	0.4444		0.75	0.875	0.7917	1		0.6905	0.5714	0.6842	0.625		0.7093	0.6923	0.5556	0.6833		0	0	0		0	0	0		0	0	0		0.2692	0.25	0.425
7F12	192	0.0833	0	0		0	0	0		0.1618	0.2632		0.4107	0.5		0	0.375	0.1111		0.625	0.2813	0.9167	1		0.2857	0.4643	0.3947	0.25		0.6512	0.6538	0.6111	0.6667		0	0	0		0	0	0		0	0	0		0.3846	0.25	0.375
7F12	201	0.7619	0.4333	0.5625		0.6111	0.4194	0.5968		0.6618	0.6316		0.5	0.3929		0.25	0.3125	0.4444		0.375	0.6563	0.0833	0		0.4524	0.3214	0.3158	0.5		0.314	0.1923	0.2778	0.25		0.6	0.4423	0.4074		0.5526	0.4167	0.5769		0.5	0.5714	0.4167		0.5	0.375	0.325
7F12	203	0.1548	0.5667	0.4375		0.3889	0.5806	0.4032		0.1765	0.1053		0.0893	0.1071		0.75	0.3125	0.4444		0	0.0625	0	0		0.2619	0.2143	0.2895	0.25		0.0349	0.1538	0.1111	0.0833		0.4	0.5577	0.5926		0.4474	0.5833	0.4231		0.5	0.4286	0.5833		0.1154	0.375	0.3
8B2	355	0	0	0		0.0278	0	0		0	0		0	0		0	0	0		0	0	0	0		0	0	0	0		0	0	0	0		0	0	0		0	0.0333	0		0	0	0		0	0	0
8B2	357	0.9762	1	0.9583		0.9722	1	0.9516		0.3382	0.2105		0.5357	0.5357		0.9167	0.75	0.7778		0.25	0.0938	0.375	0.1667		0.5	0.6786	0.4737	0.6875		0.3488	0.3077	0.4444	0.3667		1	1	0.9815		1	0.9667	0.9423		1	0.9286	0.9167		0.6538	0.75	0.6
8B2	361	0.0238	0	0.0417		0	0	0.0484		0.6618	0.7895		0.4643	0.4643		0.0833	0.25	0.2222		0.75	0.9063	0.625	0.8333		0.5	0.3214	0.5	0.3125		0.6512	0.6923	0.5556	0.6333		0	0	0.0185		0	0	0.0577		0	0	0		0.3462	0.25	0.4
7D3	261	0.2738	0.3833	0.3958		0.4167	0.3065	0.4355		0.1471	0.0263		0.3393	0.4286		0.6667	0.4375	0.7222		0.25	0.2188	0.2083	0		0.2262	0.3214	0.2632	0.25		0.3256	0.3462	0.4444	0.4167		0.475	0.5962	0.5		0.4737	0.5333	0.4038		0.4	0.5	0.5833		0.5769	0.5	0.375
7D3	263	0.2857	0	0.0417		0.0833	0.1129	0.0484		0.0294	0.0789		0.0179	0		0	0.0625	0		0	0	0	0		0	0	0	0		0	0	0	0		0.0125	0	0.037		0.0526	0	0		0	0	0		0	0	0
7D3	297	0.0476	0	0		0	0	0.0161		0.2353	0.2632		0.1607	0.3214		0.0833	0.25	0.1111		0.625	0.1875	0.25	0.6667		0.1429	0.1071	0.1579	0.0625		0.6163	0.5	0.3611	0.5		0	0	0.037		0	0	0		0.1	0	0		0.1923	0.25	0.275
7D3	300	0.3929	0.6167	0.5625		0.5	0.5806	0.5		0.0294	0.0526		0.2679	0.1071		0.25	0.125	0.1111		0	0.0625	0.0417	0		0.2738	0.3571	0.3421	0.3125		0.0581	0.1538	0.1944	0.0833		0.5125	0.4038	0.4259		0.4737	0.4667	0.5962		0.5	0.5	0.4167		0.2308	0.25	0.35
[truncated: 5 more columns]
